# Supplementary material for: Modeling colorectal cancer: A bio‐resource of 50 patient‐derived organoid lines
Source: J Gastroenterol Hepatol. 2022 Mar 10;37(5):898–907. doi: 10.1111/jgh.15818 (PMC10138743; doi:10.1111/jgh.15818)
Supplement: Supplementary file 1 — Figure S1. Patient‐derived colorectal cancer organoids stained with markers used in the differential diagnosis of colorectal cancer, CDX2 (left), CK7 (second from left) and CK20 (second from right) as well as H&E staining (right). Scale bar, 100 μm. [file JGH-37-898-s002.zip]

Archive with 4 entries (4 files):
- JGH_15818_Supplementary_Figure_1_Page1.png
- JGH_15818_Supplementary_Figure_1_Page2.png
- JGH_15818_Supplementary_Figure_1_Page3.png
- JGH_15818_Supplementary_Figure_1_Page4.png
